# Supplementary material for: Complex ALK Fusions Are Associated With Better Prognosis in Advanced Non-Small Cell Lung Cancer
Source: Front Oncol. 2020 Dec 11;10:596937. doi: 10.3389/fonc.2020.596937 (PMC7759679; doi:10.3389/fonc.2020.596937)
Supplement: Supplementary file 7 [file Table_1.xlsx]

## Sheet: Supplementary Table 1
Supplementary Table 1. List of cancer-relevant genes that were included for comprehensive genomic profiling analysis.
AKT1	CBL	EPHA2	GATA2	KMT2A	NF1	PPP2R1A	SMARCA4
AKT2	CCND1	EPHA3	GATA3	KMT2C	NF2	PRDM1	SMARCB1
AKT3	CCNE1	EPHA5	GATA4	KMT2D	NFE2L2	PRKAR1A	SMO
ALK	CD274	ERBB2	GATA6	KRAS	NFKBIA	PRKDC	SOX2
AMER1	CDC73	ERBB3	GNA11	LMO1	NKX2-1	PTCH1	SPOP
APC	CDH1	ERBB4	GNAQ	LRP1B	NOTCH1	PTEN	SRC
AR	CDK12	ERCC1	GNAS	LYN	NOTCH2	PTPN11	STAG2
ARAF	CDK4	ERCC2	GRIN2A	LZTR1	NOTCH3	PTPRD	STAT3
ARID1A	CDK6	ERCC3	GRM3	MAP2K1	NPM1	QKI	STK11
ARID1B	CDK8	ERCC4	GSTM1	MAP2K2	NRAS	RAC1	SUFU
ARID2	CDKN1A	ERCC5	GSTT1	MAP2K4	NRG1	RAD50	TERC
ARID5B	CDKN1B	EWSR1	HDAC2	MAP3K1	NSD1	RAD51	TERT
ASXL1	CDKN1C	EZH2	HLA-A	MAX	NTRK1	RAD51C	TET2
ATF1	CDKN2A	FANCA	HNF1A	MCL1	NTRK3	RAD51D	TGFBR2
ATM	CDKN2B	FANCC	HNF1B	MDM2	PAK3	RAF1	TMEM127
ATR	CDKN2C	FANCD2	HRAS	MDM4	PALB2	RARA	TMPRSS2
ATRX	CEBPA	FANCE	HSD3B1	MED12	PARP1	RB1	TNFRSF14
AURKA	CHD4	FANCF	IDH1	MEF2B	PARP2	RECQL4	TNFSF11
AURKB	CHEK1	FANCG	IDH2	MEN1	PAX5	RET	TOP1
AXIN2	CHEK2	FANCL	IGF1R	MET	PBRM1	RHOA	TOP2A
AXL	CREBBP	FANCM	IGF2	MITF	PDCD1	RICTOR	TP53
BAP1	CRKL	FAT1	IKBKE	MLH1	PDCD1LG2	RNF43	TP63
BARD1	CTCF	FBXW7	IKZF1	MLH3	PDGFRA	ROS1	TSC1
BCL2	CTLA4	FGF19	IL7R	MPL	PDGFRB	RPTOR	TSC2
BCR	CTNNB1	FGFR1	INPP4B	MRE11A	PDK1	RUNX1	TSHR
BIRC3	CUL3	FGFR2	IRF2	MSH2	PGR	RUNX1T1	U2AF1
BLM	CXCR4	FGFR3	JAK1	MSH6	PHOX2B	SDHA	VEGFA
BMPR1A	CYLD	FGFR4	JAK2	MTOR	PIK3C3	SDHB	VHL
BRAF	DAXX	FLCN	JAK3	MUTYH	PIK3CA	SDHC	WISP3
BRCA1	DDR2	FLT1	JUN	MYC	PIK3R1	SDHD	WRN
BRCA2	DICER1	FLT3	KDM5A	MYCL	PIK3R2	SETD2	WT1
BRD4	DNMT3A	FLT4	KDM6A	MYCN	PMS1	SF3B1	YAP1
BRIP1	EGFR	FOXA1	KDR	MYD88	PMS2	SMAD2	ZNF217
BTK	EP300	FOXP1	KEAP1	NBN	POLD1	SMAD3	ZNF703
CASP8	EPCAM	GATA1	KIT	NCOR1	POLE	SMAD4
