# Supplementary material for: Complex ALK Fusions Are Associated With Better Prognosis in Advanced Non-Small Cell Lung Cancer
Source: Front Oncol. 2020 Dec 11;10:596937. doi: 10.3389/fonc.2020.596937 (PMC7759679; doi:10.3389/fonc.2020.596937)
Supplement: Supplementary file 8 [file Table_2.xlsx]

## Sheet: Supplementary Table 2
Supplementary Table 2. Detailed clinical characteristics of NSCLC patients with ALK fusions.
Patient ID	Age	Gender	Smoking history	PS score	Histology	Stage	Palliative treatment for advanced NSCLC	ALK fusion group	ALK fusion details	Crizotinib (line of therapy)	Best clinical response for criztinib	Other ALK inhibitor treatment	PFS status	PFS (month)	OS status	OS (month)	Treatment before crizotinib	First treatment after crizotinib	Second treatment after crizotinib	Third treatment after crizotinib	Fourth treatment after crizotinib	Fifth treatment after crizotinib	Brain metastasis at baseline
P1	34	Male	Yes	1	ADC	IVB	No	Pure canonical EML4-ALK fusion	EML4-ALK(E6:A20)	1	PD	No	1	2.9	1	2.9	NA	NA	NA	NA	NA	NA	No
P2	53	Female	No	1	ADC	IV	No	Pure canonical EML4-ALK fusion	EML4-ALK(E13:A20)	2	PD	Yes	1	2.6	1	5.13333	1st: chemotherapy, PD, PFS 1 month	brigatinib, PD, PFS 1.1 months	NA	NA	NA	NA	No
P3	69	Male	No	1	ADC	IV	Yes	Pure canonical EML4-ALK fusion	EML4-ALK(E6:A20)	1	SD	Yes	1	8.8	0	44.4	NA	foritinib, PR, PFS 18.5 months	NA	NA	NA	NA	No
P4	51	Female	No	1	ADC	IV	Yes	Pure canonical EML4-ALK fusion	EML4-ALK(E20:A20)	1	PR	Yes	1	5.8	1	17.4	NA	foritinib, PR, PFS 5.2 months	NA	NA	NA	NA	No
P5	28	Female	No	2	SCC	IV	Yes	Complex ALK fusions	HIP1-ALK(H1:A16); EML4-ALK(E13:A20); ALK-PLEKHH2(A19:P4)	2	PR	Yes	1	5.8	1	10.1	1st: chemotherapy, PR, PFS 1.3 months	foritinib, PD, PFS 2.6 months	brigatinib, PD, PFS 0.8 months	NA	NA	NA	No
P6	51	Male	Yes	1	ADC	IV	No	Pure canonical EML4-ALK fusion	EML4-ALK(E20:A20)	1	SD	NA	1	11	1	19.4	NA	NA	NA	NA	NA	NA	No
P7	61	Female	No	1	ADC	IV	No	Pure canonical EML4-ALK fusion	EML4-ALK(E6:A20)	1	PR	NA	1	5.8	0	12.6	NA	NA	NA	NA	NA	NA	No
P8	64	Female	No	1	ADC	IV	No	Pure canonical EML4-ALK fusion	EML4-ALK(E13:A20)	2	PR	Yes	1	8.5	1	33.6	1st: gerfitinib, PD, PSF 0.9 month	ensartinib, PR, PFS 4.5months	brigatinib, PD, PFS 1.2 months	chemotherapy, SD, PFS 3.6 months	chemotherapy, SD, PFS 3.5 months	NA	Yes
P9	25	Female	No	1	ADC	IV	No	Pure canonical EML4-ALK fusion	EML4-ALK(E2:A20)	1	SD	Yes	1	9.2	0	21.1	NA	alectinib, SD, PFS 4.0 months	chemotherapy, SD, PFS 3.3 months	lorlatinib, PD, PFS 2.0 months	NA	NA	No
P10	60	Male	No	2	ADC	IV	No	Pure canonical EML4-ALK fusion	EML4-ALK(E6:A20)	2	PR	Yes	1	1.83333	1	3.9	1st: chemotherapy, PD, PFS 1.5 months	alectinib, PD, PFS 0.7 month	immunotherapy, PD, PFS 0.2 month	NA	NA	NA	No
P11	42	Female	No	1	ADC	IV	Yes	Pure canonical EML4-ALK fusion	EML4-ALK(E17:A20)	2	PR	No	1	33.1	0	63	1st: chemotherapy, SD, PFS 11.1 months	NA	NA	NA	NA	NA	No
P13	47	Female	No	1	ADC	IIIB	No	Pure canonical EML4-ALK fusion	EML4-ALK(E6:A20)	2	PR	No	1	4.1	1	7.9	1st: chemotherapy, SD, PFS 6.7 months	NA	NA	NA	NA	NA	No
P14	41	Female	No	1	ADC	IV	No	Pure canonical EML4-ALK fusion	EML4-ALK(E13:A20)	1	PR	Yes	1	6.5	1	43.7	NA	chemotherapy, SD, PFS 5.0 months	brigatinib, SD, PFS 17.0 months	lorlatinib, SD, PFS 10.2 months	NA	NA	Yes
P16	68	Female	No	1	ADC	IV	Yes	Complex ALK fusions	EML4-ALK(E6:A20); ALK-C1D(A19:C-5'UTR)	1	PR	Yes	1	48.2	0	69.3	NA	foritinib, PR, PFS 19.4 months ongoing	NA	NA	NA	NA	No
P17	39	Male	No	1	ADC	IV	No	Complex ALK fusions	EML4-ALK(E6:A20); BIRC6-ALK(B43:A19)	1	PR	Yes	1	18.7	0	39.6	NA	foritinib + chemotherapy, PR, PFS 18.2 months ongoing	NA	NA	NA	NA	No
P18	56	Female	No	1	ADC	IV	No	Pure canonical EML4-ALK fusion	EML4-ALK(E6:A20)	3	PR	No	1	7.8	1	14.9	1st: chemotherapy, SD, PFS 2.8 months; 2nd: gerfitinib, PD, PSF 3 months	NA	NA	NA	NA	NA	No
P19	46	Male	Yes	1	ADC	IV	No	Pure canonical EML4-ALK fusion	EML4-ALK(E13:A20)	2	PR	No	1	2.93333	1	2.9	1st: chemotherapy, SD, PFS 5.8 months	NA	NA	NA	NA	NA	No
P20	55	Female	No	1	ADC	IV	No	Pure canonical EML4-ALK fusion	EML4-ALK(E21:A20)	1	SD	Yes	1	9.2	0	15	NA	ceritinib, PR, PFS 2.0 months	brigatinib, SD, PFS 2.0 months	alectinib + chemotherapy, PD, PFS 1.0 month	NA	NA	No
P21	49	Male	Yes	2	ADC	IV	Yes	Pure canonical EML4-ALK fusion	EML4-ALK(E6:A20)	3	SD	Yes	1	5.7	0	15	1st: chemotherapy, SD, PFS 5.3 months;2nd: chemotherapy, SD, PSF 3.0 month	alectinib, PD, PFS 2.0 months	NA	NA	NA	NA	No
P22	48	Male	Yes	1	ADC	IV	No	Pure canonical EML4-ALK fusion	EML4-ALK(E20:A20)	2	PR	Yes	1	5.9	1	17.3	1st: chemotherapy, SD, PFS 4.1 months	chemotherapy, PD, PFS 1.3 months	alectinib, PR, PFS 5.9 months	NA	NA	NA	No
P23	59	Male	No	2	ADC	IV	No	Complex ALK fusions	EML4-ALK(E6:A20); IGR-ALK(exon20)	1	PR	NA	1	12.3	1	26	NA	NA	NA	NA	NA	NA	Yes
P24	35	Female	No	1	ADC	IV	No	Pure canonical EML4-ALK fusion	EML4-ALK(E6:A20)	2	PR	Yes	1	2.8	1	5.7	1st: chemotherapy, PD, PFS 1.3 months	ceritinib, PD, PFS 2.5 months	NA	NA	NA	NA	No
P25	38	Male	No	1	ADC	IV	Yes	Pure canonical EML4-ALK fusion	EML4-ALK(E6:A20)	1	SD	Yes	1	2.8	1	37.3	NA	chemotherapy, SD, PFS 20.1 months	chemotherapy, SD, PFS 4.2 months	brigatinib, SD, PFS 2.8 months	NA	NA	Yes
P26	40	Male	Yes	0	ADC	IV	Yes	Pure canonical EML4-ALK fusion	EML4-ALK(E6:A18)	2	PR	Yes	1	5.9	1	18.5	1st: chemotherapy, SD, PFS 7.3 months	brigatinib, PR, PFS 5.2 months	lorlatinib, SD, PFS 4.8 months	NA	NA	NA	Yes
P27	37	Male	Yes	1	ADC	IV	Yes	Pure canonical EML4-ALK fusion	EML4-ALK(E12:A20)	2	PD	NA	1	2.23333	1	13.7	1st: chemotherapy, PD, PFS 0.7 months	NA	NA	NA	NA	NA	No
P28	76	Male	No	1	ADC	IV	No	Pure canonical EML4-ALK fusion	EML4-ALK(E6:A20)	1	PR	Yes	1	17.9	0	34.8	NA	foritinib, PR, PFS 10.0 months	lorlatinib, SD, PFS 3.2 months	chemotherapy, SD, PFS 1.1 months ongoing	NA	NA	No
P29	39	Female	No	1	ADC	IV	No	Pure canonical EML4-ALK fusion	EML4-ALK(E6:A20)	2	PR	NA	1	19.9	0	36.8	1st: chemotherapy, SD, PFS 7.0 months	NA	NA	NA	NA	NA	No
P30	67	Male	Yes	1	ADC	IV	Yes	Pure canonical EML4-ALK fusion	EML4-ALK(E6:A20)	1	PR	Yes	1	18	1	33.2	NA	ceritinib, PR, PFS 9.2 months	NA	NA	NA	NA	Yes
P31	33	Male	No	1	ADC	IV	No	Pure canonical EML4-ALK fusion	EML4-ALK(E6:A20)	1	PR	Yes	1	15.1	1	26.6	NA	foritinib + chemotherapy, SD, PFS 8.7 months	NA	NA	NA	NA	No
P32	40	Male	No	0	ASC	IIIB	Yes	Pure canonical EML4-ALK fusion	EML4-ALK(E6:A20)	1	PR	Yes	1	31.6	1	43.3	NA	alectinib, PR, PFS 6.0 months	chemotherapy, PD, PFS 0.2 month	brigatinib, PD, PFS 0.3 month	lorlatinib, PD, PFS 1.0 month	NA	No
P33	50	Male	No	1	ADC	IV	No	Complex ALK fusions	IGR-ALK(exon20); EML4-ALK(E13:A20)	1	PR	Yes	1	7.7	0	19.1	NA	brigatinib, PD, PFS 1.0 month	crizotinib + chemotherapy, SD, PFS 8.0 months ongoing	NA	NA	NA	No
P35	39	Male	No	1	ADC	IV	Yes	Pure canonical EML4-ALK fusion	EML4-ALK(E6:A20)	1	PR	Yes	1	2.2	1	20.5	NA	brigatinib, SD, PFS 4.0 months	chemotherapy, SD, PFS 8.7 months	NA	NA	NA	No
P36	72	Female	No	1	ADC	IV	No	Pure canonical EML4-ALK fusion	EML4-ALK(E6:A20)	1	PR	NA	1	37.6	0	53.4	NA	NA	NA	NA	NA	NA	No
P37	56	Male	No	1	ADC	IV	Yes	Pure canonical EML4-ALK fusion	EML4-ALK(E13:A20)	1	SD	Yes	1	6.6	1	15.4	NA	alectinib, SD, PFS 8.0 months	lorlatinib, PD, PFS 0.3 month	NA	NA	NA	No
P39	38	Male	Yes	2	ADC	IV	No	Pure canonical EML4-ALK fusion	EML4-ALK(E20:A20)	1	SD	Yes	1	6.2	1	26.3	NA	brigatinib, SD, PFS 9.5 months	lorlatinib + chemotherapy, PR, PFS 8.1 months	ceritinib, PD, PFS 0.5 month	NA	NA	No
P40	33	Female	No	1	ADC	IV	No	Pure canonical EML4-ALK fusion	EML4-ALK(E18:A20)	1	PR	Yes	1	1.9	1	5	NA	chemotherapy, PD, PFS 1.4 months	brigatinib, PD, PFS 1.1 months	NA	NA	NA	No
P41	39	Female	No	1	ADC	IV	NA	Pure canonical EML4-ALK fusion	EML4-ALK(E13:A20)	3	PR	Yes	1	79	0	104	1st: chemotherapy, PD, PFS 1.5 months; 2nd: chemotherapy, SD, PFS 8.0 months	foritinib, PR, PFS 22.1 months ongoing	NA	NA	NA	NA	Yes
P42	74	Male	Yes	1	ADC	IV	No	Pure canonical EML4-ALK fusion	EML4-ALK(E6:A20)	2	SD	Yes	1	3.9	1	14.6	1st: gerfitinib, SD, PSF 24.0 months	foritinib, PD, PFS 2.6 months	NA	NA	NA	NA	No
P43	40	Female	No	1	ADC	IV	Yes	Pure canonical EML4-ALK fusion	EML4-ALK(E13:A20)	1	PR	Yes	1	17.8	1	20.7	NA	ceritinib, PD, PFS 1.0 month	NA	NA	NA	NA	No
P44	44	Male	No	1	ADC	IV	No	Pure canonical EML4-ALK fusion	EML4-ALK(E13:A20)	1	PR	Yes	1	4.56667	1	19.4	NA	ceritinib, SD, PFS 5.8 months	NA	NA	NA	NA	No
P45	41	Female	No	1	ADC	IV	No	Pure canonical EML4-ALK fusion	EML4-ALK(E6:A20)	1	PR	No	1	4.06667	1	6	NA	NA	NA	NA	NA	NA	No
P46	57	Female	No	1	ADC	IV	No	Pure canonical EML4-ALK fusion	EML4-ALK(E20:A20)	1	PR	Yes	1	4.7	1	22.3	NA	ceritinib, PD, PFS 0.3 month	brigatinib, PD, PFS 1.0 month	lorlatinib, PR, PFS 11.0 months	NA	NA	No
P47	44	Female	No	1	LCNEC	IV	Yes	Pure canonical EML4-ALK fusion	EML4-ALK(E13:A20)	1	SD	Yes	1	4.43333	1	24.4	NA	alectinib, SD, PFS 7.2 months	lorlatinib, PD, PFS 2.4 months	immunotherapy + chemotherapy, PD, PFS 1.9 months	anlotinib, PD, PFS 0.5 month	NA	No
P48	40	Female	No	1	ADC	IV	Yes	Pure canonical EML4-ALK fusion	EML4-ALK(E21:A20)	3	SD	NA	1	7.9	0	28.7	NA	NA	NA	NA	NA	NA	No
P49	58	Female	No	1	ADC	IV	No	Complex ALK fusions	EML4-ALK(E13:A20); IGR-ALK(exon20)	1	PR	Yes	1	23.7	0	41	NA	foritinib, PR, PFS 13.7 months	NA	NA	NA	NA	No
P50	54	Male	No	1	ADC	IV	No	Pure canonical EML4-ALK fusion	EML4-ALK(E6:A20)	1	PR	Yes	1	16.5	1	27.4	NA	ceritinib, PR, PFS 9.2 months	NA	NA	NA	NA	No
P51	61	Female	No	1	ADC	IV	No	Pure canonical EML4-ALK fusion	EML4-ALK(E6:A20)	1	PD	Yes	1	0.233333	1	36.5	NA	chemotherapy, PR, PFS 11.0 months	lorlatinib, PR, PFS 23.0 months	NA	NA	NA	No
P52	41	Male	No	1	ADC	IV	Yes	Pure canonical EML4-ALK fusion	EML4-ALK(E13:A20)	2	SD	No	1	2.2	1	3.03333	1st: chemotherapy, PD, PFS 2.5 months	NA	NA	NA	NA	NA	No
P53	62	Male	No	1	ADC	IV	Yes	Pure canonical EML4-ALK fusion	EML4-ALK(E6:A20)	1	PR	Yes	1	19.4	1	46.6	NA	brigatinib, PR, PFS 10.0 months	chemotherapy, SD, PFS 5.5 months	foritinib, PD, PFS 3.0 months	lorlatinib, PD, PFS 3.0 months	NA	Yes
P54	60	Female	No	1	ADC	IV	No	Pure canonical EML4-ALK fusion	EML4-ALK(E20:A20)	1	PR	Yes	1	2.6	0	65.5	NA	ceritinib, PR, PFS 9.3 months	foritinib, SD, PFS 26.1 months	NA	NA	NA	Yes
P55	45	Female	No	2	ADC	IV	Yes	Pure canonical EML4-ALK fusion	EML4-ALK(E6:A20)	2	SD	No	1	2.6	1	3.8	1st: chemotherapy, SD, PFS 6.0 months	NA	NA	NA	NA	NA	Yes
P56	28	Female	No	1	ADC	IV	NA	Complex ALK fusions	PRKCE-ALK(P10:A20); EML4-ALK(E2:A20); IGR-ALK(exon20)	3	PR	NA	1	2.7	0	19.7	1st: chemotherapy, SD, PFS 12.0 months; 2nd: gerfitinib, PD, PSF 1.0 month	NA	NA	NA	NA	NA	No
P57	53	Female	No	2	ADC	IV	No	Pure canonical EML4-ALK fusion	EML4-ALK(E6:A20)	1	PD	Yes	1	3.43333	1	13.2	NA	foritinib, PR, PFS 4.3 months	NA	NA	NA	NA	No
P58	55	Female	No	1	ADC	IV	Yes	Pure canonical EML4-ALK fusion	EML4-ALK(E12:A20)	1	PR	No	1	7.7	1	10.8	NA	NA	NA	NA	NA	NA	Yes
P59	44	Female	No	1	ADC	IV	No	Pure canonical EML4-ALK fusion	EML4-ALK(E19:A20)	1	PR	Yes	1	5.7	0	26.8	NA	ceritinib, PR, PFS 16.0 months ongoing	NA	NA	NA	NA	No
P60	51	Female	No	1	ADC	IV	No	Pure canonical EML4-ALK fusion	EML4-ALK(E13:A20)	1	PR	Yes	1	8.7	0	15	NA	lorlatinib, SD, PFS 5.0 months ongoing	NA	NA	NA	NA	No
P61	38	Female	No	1	ADC	IV	No	Complex ALK fusions	EML4-ALK(E13:A20); CELF4-ALK(C2:A20)	1	PR	NA	0	16.4	0	16.4	NA	NA	NA	NA	NA	NA	No
P62	42	Male	No	1	ADC	IV	Yes	Pure non-canonical ALK fusions	GALNT14-ALK(G1:A19); IGR-ALK(exon19)	2	PR	No	1	16.2	1	19.7	1st: chemotherapy, PD, PFS 1.4 months	NA	NA	NA	NA	NA	No
P63	44	Male	No	1	ADC	IV	Yes	Pure non-canonical ALK fusions	DMD-ALK(D55:A20)	1	PR	Yes	1	9	1	48.6	NA	ceritinib, PR, PFS 14.0 months	brigatinib, PR, PFS 12.0 months	lorlatinib, PD, PFS 3.0 months	NA	NA	No
P64	56	Female	No	1	ADC	IV	Yes	Pure non-canonical ALK fusions	ALK-ALK(intron1:intron19)	2	SD	Yes	1	8.3	1	52.4	1st: chemotherapy, PR, PFS 10.9 months	chemotherapy, SD, PFS 4.8 months	alectinib, PD, PFS 2.8 months	Brigatinib, PR, PFS 9.8 months	lorlatinib, SD, PFS 4.0 months	NA	Yes
P65	51	Male	No	1	ASC	IV	No	Pure non-canonical ALK fusions	TMEM178A-ALK(T1:A20)	2	PR	Yes	1	42.3	1	57.1	1st: chemotherapy, SD, PFS 9.0 months	foritinib, PR, PFS 7.4 months	chemotherapy, PD, PFS 1.0 month	alectinib, PD, PFS 1.2 months	NA	NA	No
P66	58	Female	No	1	ADC	IV	No	Pure non-canonical ALK fusions	SYNE1-ALK(S63:A20); IGR-ALK(exon20)	1	PR	Yes	1	5.5	0	17.7	NA	foritinib, SD, PFS 4.3 months	NA	NA	NA	NA	No
P67	47	Male	No	1	ADC	IV	Yes	Pure non-canonical ALK fusions	IGR-ALK(exon20)	2	PR	Yes	1	32.4	0	55.4	1st: chemotherapy, SD, PFS 34.0 months	foritinib, PR, PFS 18.0 months	lorlatinib, SD, PFS 4.0 months ongoing	NA	NA	NA	No
P68	61	Male	No	2	ADC	IV	Yes	Pure non-canonical ALK fusions	HIP1-ALK(H19:A20)	1	PR	NA	1	12.4	1	24.7	NA	NA	NA	NA	NA	NA	Yes
P69	69	Female	No	1	ADC	IV	Yes	Pure non-canonical ALK fusions	ZC3H8-ALK(Z8:A20)	2	PR	NA	1	2.7	1	2.83333	1st: chemotherapy, PD, PFS 1.5 months	NA	NA	NA	NA	NA	Yes
P70	47	Female	No	1	ADC	IV	Yes	Pure non-canonical ALK fusions	IGR-ALK(exon20)	1	SD	Yes	1	33.5	0	50.5	NA	foritinib, PR, PFS 15.7 months ongoing	NA	NA	NA	NA	No
P71	30	Female	No	1	ADC	IV	Yes	Pure non-canonical ALK fusions	IGR-ALK(intron19)	1	PR	Yes	1	21.5	1	36.8	NA	alectinib, PR, PFS 9.0 months	brigatinib, PD, PFS 0.3 month	chemotherapy, SD, PFS 4.5 months	NA	NA	Yes
P72	57	Female	No	2	ADC	IIIB	Yes	Pure non-canonical ALK fusions	KIF5B-ALK(K17:A20)	2	PR	NA	1	19.6	1	31.4	1st: chemotherapy, PR, PFS 37.0 months	NA	NA	NA	NA	NA	No
P73	50	Female	No	1	ADC	IV	No	Pure non-canonical ALK fusions	SETD2-ALK(S1:A20)	1	PD	Yes	1	1.03333	1	2.93333	NA	brigatinib, PD, PFS 1.1 months	NA	NA	NA	NA	No
P74	45	Male	Yes	1	ADC	IV	Yes	Pure non-canonical ALK fusions	IGR-ALK(exon20)	2	PR	NA	1	2.13333	1	12.5	1st: chemotherapy, SD, PFS 2.0 months	NA	NA	NA	NA	NA	Yes
P75	41	Male	No	1	ADC	IV	No	Pure non-canonical ALK fusions	ADI1-ALK(A2:A20); IGR-ALK(exon20)	5	CR	No	1	16.6	1	26.2	1st: chemotherapy, SD, PFS 3.3 months; 2nd: chemotherapy, SD, PFS 2.4 months; 3rd: gerfitinib, PD, PFS 2 months; 4th : erlotinib, PD, PFS 2 months	NA	NA	NA	NA	NA	No
P76	53	Female	No	1	ADC	IV	Yes	Pure non-canonical ALK fusions	IGR-ALK(exon20)	1	PR	Yes	1	7	1	17.2	NA	apatinib, PD, PFS 1.2 months	brigatinib, PD, PFS 2.0 months	chemotherapy, PD, PFS 2.5 months	alectinib, PD, PFS 1.0 month	NA	No
P77	31	Female	No	1	ADC	IV	No	Pure non-canonical ALK fusions	KLC1-ALK(K9:A20)	1	SD	Yes	1	5	0	14.6	NA	brigatinib, PR, PFS 1.0 month	chemotherapy, PD, PFS 1.6 months	ceritinib, PD, PFS 2.4 months	brigatinib, PD, PFS 1.8 month	immunotherapy, PD, PFS 0.8 month	No
P78	65	Male	Yes	1	ADC	IV	Yes	Pure non-canonical ALK fusions	AFF3-ALK(A12:A20); RNF10-ALK(R1:A19)	1	PD	Yes	1	1	0	17	NA	alectinib, PR, PFS 12.80 months ongoing	NA	NA	NA	NA	No
P79	55	Male	Yes	1	ADC	IV	Yes	Complex ALK fusions	EML4-ALK(E13:A20); LOC728730-ALK(L5:A20)	2	PR	Yes	1	8.8	0	39.8	1st: chemotherapy, SD, PFS 10.0 months	foritinib, SD, PFS 9.6 months	alectinib, PD, PFS 3.0 months	lorlatinib, SD, PFS 8.0 months	NA	NA	Yes
P80	41	Female	No	1	ADC	IIIB	Yes	Complex ALK fusions	CRIM1-ALK(C2:A20); EML4-ALK(E13:A20)	2	SD	Yes	1	6	0	48	NA	ceritinib, PR, PFS 11.0 months	NA	NA	NA	NA	No
P81	52	Male	Yes	1	ADC	IV	No	Complex ALK fusions	EML4-ALK(E6:A20); ALK(intron19)-DTNB-ASXL2	1	PR	No	1	2.7	1	4.1	NA	NA	NA	NA	NA	NA	Yes
P82	59	Male	No	1	ADC	IV	Yes	Complex ALK fusions	CLIP4-ALK(C1:A20); EML4-ALK(E6:A20)	2	SD	No	1	37.9	0	40.4	1st: chemotherapy, SD, PFS 12.0 months	NA	NA	NA	NA	NA	Yes
P83	53	Male	No	1	ADC	IV	No	Complex ALK fusions	MALL-ALK(M1:A20); EML4-ALK(E13:A20)	2	PR	Yes	1	15.8	0	38.3	1st: gerfitinib, PD, PSF 1.8 months	foritinib, PR, PFS 20.1 months ongoing	NA	NA	NA	NA	No
P84	32	Male	No	1	ADC	IV	No	Complex ALK fusions	EML4-ALK(E6:A20); IGR-ALK(exon19)	1	SD	Yes	1	5.1	1	13.7	NA	chemotherapy, SD, PFS 5.6 months	ceritinib, PD, PFS 1.1 months	NA	NA	NA	No
P85	37	Male	No	1	ADC	IV	Yes	Complex ALK fusions	EML4-ALK(Exon21:A20); IGR-ALK(exon20)	2	PR	NA	0	56.9	0	56.9	1st: chemotherapy, SD, PFS 2.0 months	NA	NA	NA	NA	NA	Yes
P86	39	Male	Yes	1	ADC	IV	Yes	Complex ALK fusions	ALK-LRPPRC(A19:L24); EML4-ALK(E6:A20)	2	PR	Yes	1	14.1	0	75.5	1st: chemotherapy, PR, PFS 14.0 months	brigatinib, PR, PFS 52.8 month	NA	NA	NA	NA	Yes
P87	56	Male	No	1	ADC	IV	No	Complex ALK fusions	SBF2-ALK(S1:A18); EML4-ALK(E13:A20); IGR-ALK(exon20)	1	PD	Yes	1	0.233333	1	0.633333	NA	alectinib, PD, PFS, 0.2 month	NA	NA	NA	NA	No
P88	56	Female	No	2	ADC	IV	No	Complex ALK fusions	IGR-ALK(exon20); EML4-ALK(E6:A20)	1	PD	Yes	1	0.4	0	8.1	NA	chemotherapy, PD, PFS 1.0 month	foritinib, PR, PFS 6.2 months ongoing	NA	NA	NA	No
P89	46	Female	No	1	ADC	IV	No	Complex ALK fusions	IGR-ALK(exon20); EML4-ALK(E13:A20)	3	PR	Yes	1	13.3	0	24	1st: chemotherapy, SD, PFS 10.5 months; 2nd: immunotherapy, PD, PFS 2.0 months;	alectinib, PR, PFS 8.5 months ongoing	NA	NA	NA	NA	No
P90	30	Male	No	1	ADC	IV	No	Complex ALK fusions	IGR-ALK(exon20); EML4-ALK(E13:A20)	1	PR	No	1	24.8	0	38	NA	NA	NA	NA	NA	NA	No
P91	48	Female	Yes	1	ADC	IV	NA	Complex ALK fusions	IGR-ALK(exon20); EML4-ALK(E13:A20)	1	PR	NA	1	4	0	13.5	NA	NA	NA	NA	NA	NA	Yes
P92	56	Male	No	1	ADC	IV	No	Complex ALK fusions	EML4-ALK(E17:A20); PSMA8-ALK(P2:A18); IGR-ALK(exon20)	1	PD	Yes	1	2.43333	1	4.1	NA	alectinib, PD, PFS, 1.0 month	NA	NA	NA	NA	Yes
P93	45	Female	No	1	ADC	IV	Yes	Complex ALK fusions	EML4-ALK(E6:A20); PPP1R21-ALK(P8:A20)	1	PR	Yes	1	20.3	1	55.8	NA	ceritinib, PR, PFS 17.8 months	chemotherapy, PR, PFS 9.9 months	foritinib, PD, PFS 2.4 months	lorlatinib, PD, PFS 2.0 months	NA	No
P94	35	Male	No	1	ADC	IV	No	Complex ALK fusions	IGR-ALK(exon19); EML4-ALK(E18:A20)	1	PR	NA	1	6.4	0	11.3	NA	NA	NA	NA	NA	NA	No
P95	55	Male	No	1	ADC	IV	No	Complex ALK fusions	EML4-ALK(E13:A20); KCNG3-ALK(K1:A20)	1	PR	NA	0	6.8	0	6.8	NA	NA	NA	NA	NA	NA	No
P96	70	Female	No	1	ADC	IV	No	Complex ALK fusions	EML4-ALK(E13:A20); PXDN-ALK(P1:A20)	1	PR	NA	0	12.9	0	12.9	NA	NA	NA	NA	NA	NA	No
P97	28	Female	No	1	ADC	IV	Yes	Pure canonical EML4-ALK fusion	EML4-ALK(E20:A20)	1	PR	Yes	1	7.6	1	19.9	NA	chemotherapy, PR, PFS 6.0 months	foritinib, PR, PFS 4.3 months	alectinib, PD, PFS, 0.9 month	NA	NA	No
P98	30	Female	No	1	ADC	IV	Yes	Pure canonical EML4-ALK fusion	EML4-ALK(E6:A20)	3	PR	No	1	3.7	1	13.4	1st: chemotherapy, PR, PFS 9.0 months; 2nd: buparlisib, PD, PFS 2.5 months;	NA	NA	NA	NA	NA	No
P99	39	Female	No	1	ADC	IV	No	Pure canonical EML4-ALK fusion	EML4-ALK(E19:A20)	1	PR	No	0	7.7	0	7.7	NA	NA	NA	NA	NA	NA	No
P100	64	Female	No	1	ADC	IIIB	Yes	Pure canonical EML4-ALK fusion	EML4-ALK(E13:A20)	1	PR	Yes	1	24.6	1	32	NA	foritinib, PR, PFS 4.5 months	NA	NA	NA	NA	No
P101	55	Male	Yes	1	ADC	IV	No	Pure non-canonical ALK fusions	HIP1-ALK(H19:A19)	1	PR	NA	0	5.1	0	5.1	NA	NA	NA	NA	NA	NA	No
P102	46	Male	Yes	1	ADC	IV	No	Pure non-canonical ALK fusions	IGR-ALK(exon20)	1	SD	Yes	1	6.9	0	9	NA	alectinib, SD, PFS 2.0 months ongoing	NA	NA	NA	NA	No
