# Supplementary material for: Complex ALK Fusions Are Associated With Better Prognosis in Advanced Non-Small Cell Lung Cancer
Source: Front Oncol. 2020 Dec 11;10:596937. doi: 10.3389/fonc.2020.596937 (PMC7759679; doi:10.3389/fonc.2020.596937)
Supplement: Supplementary file 9 [file Table_3.xlsx]

## Sheet: Supplementary Table 3
Supplementary Table 3. Crizotinib clinical response of NSCLC patients within each ALK fusion group.
		Number of patients	ORR	DCR
Patients with baseline CGP (n=43)	Pure canonical EML4-ALK fusion	24	0.583333	0.833333
	Complex ALK fusions	12	0.75	0.833333
	Pure non-canonical ALK fusions	7	0.714286	0.857143
	All patients	43	0.651163	0.837209
All ALK-positive patients (n=98)	Pure canonical EML4-ALK fusion	53	0.66	0.906
	Complex ALK fusions	26	0.769	0.885
	Pure non-canonical ALK fusions	19	0.684	0.895
	All patients	98	0.694	0.898
