# Supplementary material for: Complex ALK Fusions Are Associated With Better Prognosis in Advanced Non-Small Cell Lung Cancer
Source: Front Oncol. 2020 Dec 11;10:596937. doi: 10.3389/fonc.2020.596937 (PMC7759679; doi:10.3389/fonc.2020.596937)
Supplement: Supplementary file 10 [file Table_4.xlsx]

## Sheet: Supplementary Table 4
Supplementary Table 4. Univariate Cox regression analysis of variables associated with overall survival of ALK-positive NSCLC patients.
Variables		HR	95% CI	P value
ALK fusion type	Complex fusions vs. Pure EML4-ALK	0.31	0.14-0.7	0.005**
	Non-canonical fusions vs. Pure EML4-ALK	0.77	0.40-1.5	0.425
Age	≥ 47 vs. < 47	0.97	0.57-1.6	0.9
Gender	Female vs. Male	0.81	0.48-1.4	0.44
Smoking history	Yes vs. No	1.7	0.9-3.4	0.1
Histology	Other histology vs. ADC	1.2	0.44-3.4	0.704
PS score	1 vs. 0	0.62	0.15-2.6	0.508
	2 vs. 0	1.59	0.33-7.6	0.559
Disease stage	IV vs. III	0.96	0.35-2.7	0.944
Crizotinib line of treatment	>1 vs. 1	0.95	0.55-1.6	0.846
Palliative treatment for advanced NSCLC	Yes vs. No	0.79	0.47-1.3	0.392
Post crizotinib ALK inhibitor treatment	Yes vs. No	0.46	0.24-0.88	0.018*
Brain metastasis at baseline	Yes vs. No	0.88	0.49-1.6	0.88
