# Supplementary material for: Complex ALK Fusions Are Associated With Better Prognosis in Advanced Non-Small Cell Lung Cancer
Source: Front Oncol. 2020 Dec 11;10:596937. doi: 10.3389/fonc.2020.596937 (PMC7759679; doi:10.3389/fonc.2020.596937)
Supplement: Supplementary file 11 [file Table_5.xlsx]

## Sheet: Supplementary Table 5
Supplementary Table 5. Comparing baseline genetic changes between different ALK fusion groups.
Gene	P-value	Percentage of patient in each group (%)
		Pure canonical EML4-ALK fusions	Complex ALK fusions
EGFR mutation/amplification	0.0380756	0.0188679	0.153846
CCND1 amplification	0.0874854	0.0377358	0.153846
Gene	P-value	Percentage of patient in each group (%)
		Pure canonical EML4-ALK fuions	Pure non-canonical ALK fusions
BRAF mutations	0.0669014	0	0.105263
